# Supplementary material for: Gene editing with CRISPR-Cas12a guides possessing ribose-modified pseudoknot handles
Source: Nat Commun. 2021 Nov 15;12:6591. doi: 10.1038/s41467-021-26989-z (PMC8593028; doi:10.1038/s41467-021-26989-z)
Supplement: Supplementary file 3 — Source Data file. [file 41467_2021_26989_MOESM3_ESM.xlsx]

## Sheet: Figure 2a
Guide	uncut	cut	sum	diff (frxn cleaved)		Guide	uncut	cut	sum	diff (frxn cleaved)
(-)	7114.69	0	7114.69	0		(-)	6494.33	0	6494.33	0
cpEGIP	841.335	6260.13	7101.47	0.881527		cpEGIP	690.335	4182.4	4872.73	0.858327
cpEGIP-D1	79617.2	235.397	79852.6	0.00294789		cpEGIP-D1	17129.5	108.477	17238	0.00629291
cpEGIP-N1	4576.81	26171.9	30748.7	0.851154		cpEGIP-N1	4913.03	26196.8	31109.8	0.842075
cpEGIP-N2	7600.81	2556.79	10157.6	0.251712		cpEGIP-N2	9675.88	4046.68	13722.6	0.294893
cpEGIP-A1	79685.2	3442.07	83127.3	0.0414073		cpEGIP-A1	28701.2	1050.89	29752.1	0.0353216
cpEGIP-B1	735.062	6462.4	7197.46	0.897872		cpEGIP-B1	570.071	25413	25983.1	0.97806
cpEGIP-B1a	415.577	6684.79	7100.37	0.941471		cpEGIP-B1a	241.385	6604.55	6845.93	0.96474
cpEGIP-B1b	245.263	11678.5	11923.8	0.979431		cpEGIP-B1b	566.941	10368.1	10935	0.948154
cpEGIP-B1c	384.74	35306.3	35691.1	0.98922		cpEGIP-B1c	1164.06	31195.8	32359.9	0.964028
cpEGIP-B1d	23767.1	3695.23	27462.4	0.134556		cpEGIP-B1d	46464.8	7350.44	53815.2	0.136587
cpEGIP-B1e	7091.81	6879.28	13971.1	0.492394		cpEGIP-B1e	6232.28	4587.08	10819.4	0.42397
cpEGIP-B1f	20283.3	31720.1	52003.4	0.609962		cpEGIP-B1f	3560.76	7482.52	11043.3	0.677563
cpEGIP-B1g	8430.34	15025.9	23456.3	0.640594		cpEGIP-B1g	10267.6	16007.3	26274.9	0.609225
cpEGIP-B1h	487.619	20278.1	20765.7	0.976518		cpEGIP-B1h	631.225	23639.1	24270.3	0.973992
cpEGIP-E1	5997.9	31063.4	37061.3	0.838163		cpEGIP-E1	445.648	12558.6	13004.3	0.965731
cpEGIP-E2	6015.71	21403.4	27419.1	0.780601		cpEGIP-E2	1399.48	12560.2	13959.7	0.899749
cpEGIP-E3	6101.1	39630.8	45731.9	0.86659		cpEGIP-E3	1310.41	10102.2	11412.6	0.885179
cpEGIP-E4	778.062	6118.03	6896.1	0.887174		cpEGIP-E4	5435.1	40030.9	45466	0.880458
cpEGIP-E5	181.678	18044.2	18225.9	0.990032		cpEGIP-E5	270.234	23151.4	23421.7	0.988462
cpEGIP-F1	7607.64	18.95	7626.59	0.00248473		cpEGIP-F1	7220.98	56.364	7277.35	0.00774513
cpEGIP-F2	7798.05	6.121	7804.18	0.000784324		cpEGIP-F2	6854.35	42.364	6896.71	0.00614264
cpEGIP-F3	7347.03	246.335	7593.37	0.0324408		cpEGIP-F3	6803.35	164.435	6967.78	0.0235993
cpEGIP-F4	7615.23	45.364	7660.59	0.00592174		cpEGIP-F4	7694.52	27.536	7722.05	0.00356589
cpEGIP-F5	7910.59	71.192	7981.78	0.00891931		cpEGIP-F5	7549.18	52.778	7601.95	0.00694269
cpEGIP-F6	7907.18	87.192	7994.37	0.0109067		cpEGIP-F6	7622.3	57.778	7680.07	0.0075231

## Sheet: Figure 2b
					avg % non-EGFP		8.5316
Guide	% non-EGFP	% EGFP	% edited EGFP
NT2	13.199	86.8	4.6674
NT3	6.146	93.85	-2.3856	0
NT4	11.103	88.89	2.5714
NT5	8.653	91.34	0.1214
NT6	3.557	96.44	-4.9746	0
cpEGIP 1	87.298	12.7	78.7664
cpEGIP 2	89.071	10.92	80.5394
cpEGIP 3	88.42	11.58	79.8884
cpEGIP 4	88.77	11.23	80.2384
cpEGIP 5	88.822	11.17	80.2904
cpEGIP 6	89.486	10.51	80.9544
cpEGIP-N1	8.997	91	0.4654
cpEGIP-N2	11.201	88.79	2.6694
cpEGIP-N3	11.602	88.39	3.0704
cpEGIP-N4	13.776	86.22	5.2444
cpEGIP-N5	13.699	86.3	5.1674
cpEGIP-N6	8.474	91.52	-0.0576	0
cpEGIP-Ba2	13.168	86.83	4.6364
cpEGIP-Ba3	23.013	76.98	14.4814
cpEGIP-Ba4	17.43	82.57	8.8984
cpEGIP-Ba5	29.167	70.83	20.6354
cpEGIP-Bb1	7.342	92.65	-1.1896	0
cpEGIP-Bb2	8.628	91.37	0.0964
cpEGIP-Bb3	6.253	93.74	-2.2786	0
cpEGIP-Bb4	3.879	96.12	-4.6526	0
cpEGIP-Bb5	5.093	94.9	-3.4386	0
cpEGIP-Bb6	4.838	95.16	-3.6936	0
cpEGIP-Bf1	5.3	94.7	-3.2316	0
cpEGIP-Bf2	2.986	97.01	-5.5456	0
cpEGIP-Bf3	11.414	88.58	2.8824
cpEGIP-Bf4	7.465	92.53	-1.0666	0
cpEGIP-Bf5	11.221	88.77	2.6894
cpEGIP-Bf6	11.938	88.06	3.4064
cpEGIP-E2 1	13.748	86.25	5.2164
cpEGIP-E2 2	14.346	85.65	5.8144
cpEGIP-E2 3	18.968	81.03	10.4364
cpEGIP-E2 4	11.671	88.32	3.1394
cpEGIP-E2 5	17.315	82.68	8.7834
cpEGIP-E2 6	5.5	94.5	-3.0316	0
cpEGIP-E3 1	9.591	90.4	1.0594
cpEGIP-E3 2	9.501	90.49	0.9694
cpEGIP-E3 3	11.397	88.6	2.8654
cpEGIP-E3 4	16.051	83.94	7.5194
cpEGIP-E3 5	18.402	81.59	9.8704
cpEGIP-E3 6	13.351	86.64	4.8194

## Sheet: Figure 3a
Guide	uncut	cut	sum	diff (frxn cleaved)		Guide	uncut	cut	sum	diff (frxn cleaved)
(-)	22300.9	0	22300.9	0		(-)	8656	0	8656	0
cpEGIP	0	6881.73	6881.73	1		cpEGIP	60.778	8606.15	8666.93	0.992987
cpEGIP-SJ01	0	21019.8	21019.8	1		cpEGIP-SJ01	900.991	9030.52	9931.51	0.90928
cpEGIP-SJ03	20994.8	0	20994.8	0		cpEGIP-SJ03	9407.83	0	9407.83	0
cpEGIP-SJ04	20208.3	0	20208.3	0		cpEGIP-SJ04	8660.47	0	8660.47	0
cpEGIP-SJ05	18856.7	0	18856.7	0		cpEGIP-SJ05	9923.25	540.305	10463.6	0.0516369
cpEGIP-SJ06	19795.4	5204.19	24999.5	0.208171		cpEGIP-SJ06	9700.25	989.083	10689.3	0.0925299
cpEGIP-SJ09	21914.2	0	21914.2	0		cpEGIP-SJ09	10087.5	0	10087.5	0
cpEGIP-SJ10	3042.57	21228.2	24270.7	0.87464		cpEGIP-SJ10	1097.15	5016.17	6113.32	0.820531
cpEGIP-SJ12	20250	3095.73	23345.8	0.132603		cpEGIP-SJ12	8460	0	8460	0
cpEGIP-SJ13	23256.8	0	23256.8	0		cpEGIP-SJ13	7648.83	0	7648.83	0
cpEGIP-SJ14	0	20828.3	20828.3	1		cpEGIP-SJ14	0	6953.28	6953.28	1
cpEGIP-SJ15	0	19855.8	19855.8	1		cpEGIP-SJ15	178.021	9893.35	10071.4	0.982324
cpEGIP-SJ116	0	20510.5	20510.5	1		cpEGIP-SJ116	299.698	8021.69	8321.39	0.963985
cpEGIP-SJ17	0	19126.6	19126.6	1		cpEGIP-SJ17	0	7903.25	7903.25	1
cpEGIP-SJ14-1	110.263	7876.74	7987	0.986195		cpEGIP-SJ14-1	312.092	3340.78	3652.87	0.914563
cpEGIP-SJ14-2	355.406	3701.96	4057.37	0.912405		cpEGIP-SJ14-2	512.355	25566.8	26079.2	0.980354
cpEGIP-SJ14-3	57.899	8658.1	8716	0.993357		cpEGIP-SJ14-3	900.669	4739.52	5640.19	0.840312
cpEGIP-SJ14-4	410.284	13659.3	14069.6	0.970839		cpEGIP-SJ14-4	2859.89	23138	25997.9	0.889995
cpEGIP-SJ14-5	259.213	14046.1	14305.3	0.98188		cpEGIP-SJ14-5	410.284	7986.37	8396.65	0.951137
cpEGIP-SJ14-6	414.719	8892.51	9307.23	0.955441		cpEGIP-SJ14-6	1021.64	15971.8	16993.4	0.93988
cpEGIP-SJ14-7	348.627	21397.4	21746	0.983968		cpEGIP-SJ14-7	2408.67	20379.8	22788.5	0.894303

## Sheet: Figure 3b
						avg % non-EGFP		8.36667
Guide	% non-EGFP	% EGFP	% edited EGFP	adjusted
NT 1	12.293	87.707	3.92633
NT 2	6.863	93.137	-1.50367	0
NT 3	8.086	91.914	-0.280667	0
NT 4	7.255	92.745	-1.11167	0
NT 5	8.51	91.49	0.143333
NT 6	7.193	92.807	-1.17367	0
cpEGIPe 1	91.756	8.244	83.3893
cpEGIPe 2	88.772	11.228	80.4053
cpEGIPe 3	88.858	11.142	80.4913
cpEGIPe 5	94.123	5.877	85.7563
cpEGIPe 6	88.566	11.434	80.1993
cpEGIPe-SJ1 1	11.574	88.426	3.20733
cpEGIPe-SJ1 2	10.43	89.57	2.06333
cpEGIPe-SJ1 3	9.512	90.488	1.14533
cpEGIPe-SJ1 4	9.02	90.98	0.653333
cpEGIPe-SJ1 5	9.483	90.517	1.11633
cpEGIPe-SJ1 6	3.836	96.164	-4.53067	0
cpEGIPe-SJ10 1	5.646	94.354	-2.72067	0
cpEGIPe-SJ10 2	5.818	94.182	-2.54867	0
cpEGIPe-SJ10 3	10.105	89.895	1.73833
cpEGIPe-SJ10 4	6.963	93.037	-1.40367	0
cpEGIPe-SJ10 5	7.25	92.75	-1.11667	0
cpEGIPe-SJ10 6	5.179	94.821	-3.18767	0
cpEGIPe-SJ14 1	92.995	7.005	84.6283
cpEGIPe-SJ14 2	91.077	8.923	82.7103
cpEGIPe-SJ14 3	90.783	9.217	82.4163
cpEGIPe-SJ14 4	88.762	11.238	80.3953
cpEGIPe-SJ14 5	89.481	10.519	81.1143
cpEGIPe-SJ14 6	90.497	9.503	82.1303
cpEGIPe-SJ15 1	67.321	32.679	58.9543
cpEGIPe-SJ15 2	55.196	44.804	46.8293
cpEGIPe-SJ15 3	52.99	47.01	44.6233
cpEGIPe-SJ15 4	50.797	49.203	42.4303
cpEGIPe-SJ15 5	54.174	45.82	45.8073
cpEGIPe-SJ15 6	61.315	38.685	52.9483
cpEGIPe-SJ16 1	38.139	61.861	29.7723
cpEGIPe-SJ16 2	30.692	69.308	22.3253
cpEGIPe-SJ16 3	26.789	73.211	18.4223
cpEGIPe-SJ16 4	28.524	71.476	20.1573
cpEGIPe-SJ16 5	29.627	70.373	21.2603
cpEGIPe-SJ16 6	38.918	61.082	30.5513
cpEGIPe-SJ17 1	18.629	81.371	10.2623
cpEGIPe-SJ17 2	13.79	86.21	5.42333
cpEGIPe-SJ17 3	15.191	84.809	6.82433
cpEGIPe-SJ17 4	13.068	86.932	4.70133
cpEGIPe-SJ17 5	11.533	88.467	3.16633
cpEGIPe-SJ17 6	18.055	81.945	9.68833
cpEGIPe-SJ18 1	11.851	88.149	3.48433
cpEGIPe-SJ18 2	3.172	96.828	-5.19467	0
cpEGIPe-SJ18 3	3.252	96.748	-5.11467	0
cpEGIPe-SJ18 4	6.835	93.165	-1.53167	0
cpEGIPe-SJ18 5	4.716	95.284	-3.65067	0
cpEGIPe-SJ18 6	9.413	90.587	1.04633
cpEGIPe-SJ-14 1 1	12.163	87.83	3.79633
cpEGIPe-SJ-14 1 2	14.632	85.36	6.26533
cpEGIPe-SJ-14 1 3	12.188	87.81	3.82133
cpEGIPe-SJ-14 1 4	16.337	83.66	7.97033
cpEGIPe-SJ-14 1 5	10.526	89.47	2.15933
cpEGIPe-SJ-14 1 6	16.559	83.44	8.19233
cpEGIPe-SJ-14 2 1	7.662	92.33	-0.704667	0
cpEGIPe-SJ-14 2 2	6.84	93.16	-1.52667	0
cpEGIPe-SJ-14 2 3	6.631	93.36	-1.73567	0
cpEGIPe-SJ-14 2 4	6.955	93.04	-1.41167	0
cpEGIPe-SJ-14 2 5	8.14	91.86	-0.226667	0
cpEGIPe-SJ-14 2 6	14.505	85.49	6.13833
cpEGIPe-SJ-14 3 1	71.31	28.69	62.9433
cpEGIPe-SJ-14 3 2	69.857	30.14	61.4903
cpEGIPe-SJ-14 3 3	69.513	30.48	61.1463
cpEGIPe-SJ-14 3 4	69.359	30.64	60.9923
cpEGIPe-SJ-14 3 5	73.483	26.51	65.1163
cpEGIPe-SJ-14 3 6	71.499	28.5	63.1323
cpEGIPe-SJ-14 4 1	74.316	25.68	65.9493
cpEGIPe-SJ-14 4 2	73.805	26.19	65.4383
cpEGIPe-SJ-14 4 3	76.248	23.75	67.8813
cpEGIPe-SJ-14 4 4	77.186	22.81	68.8193
cpEGIPe-SJ-14 4 5	77.94	22.06	69.5733
cpEGIPe-SJ-14 4 6	75.312	24.68	66.9453
cpEGIPe-SJ-14 5 1	76.025	23.97	67.6583
cpEGIPe-SJ-14 5 2	76.269	23.73	67.9023
cpEGIPe-SJ-14 5 3	74.86	25.14	66.4933
cpEGIPe-SJ-14 5 4	78.022	21.97	69.6553
cpEGIPe-SJ-14 5 5	76.973	23.02	68.6063
cpEGIPe-SJ-14 5 6	78.25	21.75	69.8833
cpEGIPe-SJ-14 6 1	90.602	9.398	82.2353
cpEGIPe-SJ-14 6 2	90.451	9.549	82.0843
cpEGIPe-SJ-14 6 3	90.245	9.755	81.8783
cpEGIPe-SJ-14 6 4	93.655	6.345	85.2883
cpEGIPe-SJ-14 6 5	91.793	8.207	83.4263
cpEGIPe-SJ-14 6 6	91.573	8.427	83.2063
cpEGIPe-SJ-14 7 1	33.053	66.94	24.6863
cpEGIPe-SJ-14 7 2	31.202	68.79	22.8353
cpEGIPe-SJ-14 7 3	33.341	66.65	24.9743
cpEGIPe-SJ-14 7 4	36.478	63.52	28.1113
cpEGIPe-SJ-14 7 5	32.232	67.76	23.8653
cpEGIPe-SJ-14 7 6	34.112	65.88	25.7453

## Sheet: Figure 4a
Guide	uncut	cut	sum	diff (frxn cleaved)		Guide	uncut	cut	sum	diff (frxn cleaved)
(-)	8511.95	0	8511.95	0		(-)	28418.9	0	28418.9	0
cpEGIP	533.891	9108.91	9642.8	0.944633		cpEGIP	903.912	27422.9	28326.8	0.96809
cpEGIP-LA-N14-1	351.648	7102.45	7454.1	0.952825		cpEGIP-LA-N14-1	309.577	29297.8	29607.3	0.989544
cpEGIP-LA-N14-3	479.941	9181.91	9661.85	0.950326		cpEGIP-LA-N14-3	284.335	22144.3	22428.6	0.987323
cpEGIP-LA-N14-4	508.79	11061.6	11570.4	0.956027		cpEGIP-LA-N14-4	463.627	21402.3	21866	0.978797
cpEGIP-LA-N14-5	291.849	3068.33	3360.18	0.913145		cpEGIP-LA-N14-5	912.719	20882	21794.7	0.958122
(-)	16877.1	0	16877.1	0		(-)	9258.08	0	9258.08	0
cpEGIP-LA-N14-2	0	13291.7	13291.7	1		cpEGIP-LA-N14-2	0	7834.95	7834.95	1
cpEGIP-LA-N14-6	0	8616.54	8616.54	1		cpEGIP-LA-N14-6	349.506	7853.81	8203.32	0.957395
cpEGIP-LA-N14-7	482.971	11574.4	12057.3	0.959944		cpEGIP-LA-N14-7	95.607	6907.23	7002.83	0.986347
cpEGIP-LA-N14-8	1140.04	12688.6	13828.7	0.917559		cpEGIP-LA-N14-8	60.485	6466.69	6527.17	0.990733
cpEGIP-LA-N14-9	1010.04	93771.4	94781.4	0.989343		cpEGIP-LA-N14-9	64.728	8931.95	8996.68	0.992805
cpEGIP-LA-N14-10	940.213	80963.4	81903.6	0.98852		cpEGIP-LA-N14-10	119.728	9912.61	10032.3	0.988066

## Sheet: Figure 4b
					avg % non-EGFP	5.78867							avg % non-EGFP	1.5102
Guide	% non-EGFP	% EGFP	% edited EGFP	adjusted				Guide	% non-EGFP	% EGFP	% edited EGFP	adjusted
NT1	1.864	98.13	-3.92467	0				NT1	1.341	98.65	-0.1692	0
NT2	6.922	93.07	1.13333					NT3	1.319	98.68	-0.1912	0
NT3	7.734	92.26	1.94533					NT4	1.444	98.55	-0.0662	0
NT4	6.931	93.06	1.14233					NT5	1.961	98.03	0.4508
NT5	7.199	92.8	1.41033					NT6	1.486	98.51	-0.0242	0
NT6	4.082	95.91	-1.70667	0				cpEGIPe-LA-N14-2 1	0.981	99.01	-0.5292	0
cpEGIPe 1	90.68	9.32	84.8913					cpEGIPe-LA-N14-2 2	1.319	98.68	-0.1912	0
cpEGIPe 2	83.734	16.26	77.9453					cpEGIPe-LA-N14-2 3	1.134	98.86	-0.3762	0
cpEGIPe 3	83.386	16.61	77.5973					cpEGIPe-LA-N14-2 4	1.423	98.57	-0.0872	0
cpEGIPe 4	83.371	16.62	77.5823					cpEGIPe-LA-N14-2 5	1.755	98.24	0.2448
cpEGIPe 5	83.445	16.55	77.6563					cpEGIPe-LA-N14-2 6	2.406	97.59	0.8958
cpEGIPe 6	88.137	11.86	82.3483					cpEGIPe-LA-N14-6 1	5.815	94.18	4.3048
cpEGIPe-LA-N14-1 1	6.684	93.31	0.895333					cpEGIPe-LA-N14-6 2	4.302	95.69	2.7918
cpEGIPe-LA-N14-1 2	3.972	96.02	-1.81667	0				cpEGIPe-LA-N14-6 3	4.65	95.35	3.1398
cpEGIPe-LA-N14-1 3	5.081	94.91	-0.707667	0				cpEGIPe-LA-N14-6 4	4.631	95.36	3.1208
cpEGIPe-LA-N14-1 4	5.671	94.32	-0.117667	0				cpEGIPe-LA-N14-6 5	5.143	94.85	3.6328
cpEGIPe-LA-N14-1 5	4.744	95.25	-1.04467	0				cpEGIPe-LA-N14-6 6	6.77	93.23	5.2598
cpEGIPe-LA-N14-1 6	4.24	95.76	-1.54867	0				cpEGIPe-LA-N14-7 1	73.88	26.12	72.3698
cpEGIPe-LA-N14-3 1	3.478	96.52	-2.31067	0				cpEGIPe-LA-N14-7 2	72.054	27.94	70.5438
cpEGIPe-LA-N14-3 2	1.432	98.56	-4.35667	0				cpEGIPe-LA-N14-7 3	65.361	34.63	63.8508
cpEGIPe-LA-N14-3 3	2.604	97.39	-3.18467	0				cpEGIPe-LA-N14-7 4	71.604	28.39	70.0938
cpEGIPe-LA-N14-3 4	1.399	98.6	-4.38967	0				cpEGIPe-LA-N14-7 5	72.513	27.48	71.0028
cpEGIPe-LA-N14-3 5	2.515	97.48	-3.27367	0				cpEGIPe-LA-N14-7 6	77.355	22.64	75.8448
cpEGIPe-LA-N14-3 6	3.551	96.44	-2.23767	0				cpEGIPe-LA-N14-8 1	40.855	59.14	39.3448
cpEGIPe-LA-N14-4 1	10.172	89.82	4.38333					cpEGIPe-LA-N14-8 2	25.908	74.09	24.3978
cpEGIPe-LA-N14-4 2	8.659	91.34	2.87033					cpEGIPe-LA-N14-8 3	30.164	69.83	28.6538
cpEGIPe-LA-N14-4 3	1.325	98.67	-4.46367	0				cpEGIPe-LA-N14-8 4	31.043	68.95	29.5328
cpEGIPe-LA-N14-4 4	3.014	96.98	-2.77467	0				cpEGIPe-LA-N14-8 5	32.415	67.58	30.9048
cpEGIPe-LA-N14-4 5	2.375	97.62	-3.41367	0				cpEGIPe-LA-N14-8 6	37.963	62.03	36.4528
cpEGIPe-LA-N14-4 6	5.809	94.19	0.0203333					cpEGIPe-LA-N14-9 1	65.251	34.74	63.7408
cpEGIPe-LA-N14-5 1	14.411	85.58	8.62233					cpEGIPe-LA-N14-9 2	55.77	44.23	54.2598
cpEGIPe-LA-N14-5 2	9.124	90.87	3.33533					cpEGIPe-LA-N14-9 3	53.483	46.51	51.9728
cpEGIPe-LA-N14-5 3	7.903	92.09	2.11433					cpEGIPe-LA-N14-9 4	64.594	35.4	63.0838
cpEGIPe-LA-N14-5 4	5.508	94.49	-0.280667	0				cpEGIPe-LA-N14-9 5	64.402	35.59	62.8918
cpEGIPe-LA-N14-5 5	9.548	90.45	3.75933					cpEGIPe-LA-N14-9 6	69.277	30.72	67.7668
cpEGIPe-LA-N14-5 6	10.82	89.18	5.03133					cpEGIPe-LA-N14-10 1	31.35	68.65	29.8398
								cpEGIPe-LA-N14-10 2	23.887	76.11	22.3768
								cpEGIPe-LA-N14-10 3	31.576	68.42	30.0658
								cpEGIPe-LA-N14-10 4	29.705	70.29	28.1948
								cpEGIPe-LA-N14-10 5	30.595	69.4	29.0848
								cpEGIPe-LA-N14-10 6	37.305	62.69	35.7948

## Sheet: Figure 5
Figure 5a Cis data:
taken from Figure 2a
Figure 5b Cis data:
taken from Figure 3a
Figure 5c Cis data:
taken from Figure 4a
Figure 5d Cis data:
Guide	uncut	cut	sum	diff (frxn cleaved)			Guide	uncut	cut	sum	diff (frxn cleaved)
(-)	5774.62	0	5774.62	0			(-)	6379.86	0	6379.86	0
cpEGIP	180.435	5946.15	6126.59	0.970549			cpEGIP	206.849	5957.91	6164.76	0.966447
cpEGIeP-B1c	2337.43	5686.91	8024.34	0.708708			cpEGIeP-B1c	2260.06	5580.91	7840.97	0.711763
cpEGIPe-B1d	6638.4	436.335	7074.73	0.0616751			cpEGIPe-B1d	6397.33	488.749	6886.07	0.0709764
cpEGIPe-B1h	1464.18	5605.2	7069.39	0.792884			cpEGIPe-B1h	1131.53	5515.38	6646.9	0.829766
cpEGIPe-F1	5880.45	64.364	5944.81	0.0108269			cpEGIPe-F1	5924.91	58.95	5983.86	0.0098515
cpEGIPe-F2	6613.28	20.121	6633.4	0.00303329			cpEGIPe-F2	6040.33	10.121	6050.45	0.00167277
cpEGIPe-F6	6738.98	149.607	6888.59	0.0217181			cpEGIPe-F6	6041.03	131.192	6172.23	0.0212552
cpEGIPe-SJ10	2628.67	5699.45	8328.12	0.684362			cpEGIPe-SJ10	2434.67	5744.15	8178.82	0.70232
cpEGIPe-SJ14-7	172.021	6126.69	6298.71	0.972689			cpEGIPe-SJ14-7	147.607	6200.69	6348.3	0.976749
cpEGIPe-LA-N14-1	261.971	6045.98	6307.95	0.95847			cpEGIPe-LA-N14-1	209.263	6038.1	6247.37	0.966504
Figure 5a-c Trans data:
Guide	raw	normalized		Guide	raw	normalized
(-)	243.107	0.00541027		(-)	214.976	0.00523575
cpEGIP	44934.4	1		cpEGIP	41059.3	1
cpEGIP-D1	5609.92	0.124847		cpEGIP-D1	6477.47	0.157759
cpEGIP-A1	129.201	0.00287532		cpEGIP-A1	144.497	0.00351922
cpFGIP-N2	571.883	0.012727		cpFGIP-N2	489.094	0.0119119
cpEGIP-N1	45895.8	1.02139		cpEGIP-N1	45168.9	1.10009
cpEGIP-B1	41297.3	0.919057		cpEGIP-B1	42338	1.03114
cpEGIPB1a	40012.1	0.890456		cpEGIPB1a	41853	1.01933
cpEGIPB1b	40012.1	0.890456		cpEGIPB1b	46088.5	1.12249
cpEGIPB1c	44894.1	0.999102		cpEGIPB1c	42976.9	1.04671
cpEGIPB1d	24621.2	0.547936		cpEGIPB1d	22078	0.537711
cpEGIPB1e	22897.4	0.509573		cpEGIPB1e	22078	0.537711
cpEGIPB1f	51745.1	1.15157		cpEGIPB1f	53681.2	1.30741
cpEGIPB1g	34059.3	0.757978		cpEGIPB1g	39017.4	0.950271
cpEGIPB1h	51170	1.13877		cpEGIPB1h	41850.3	1.01927
cpEGIP-E1	25596.7	0.569645		cpEGIP-E1	31264.5	0.761449
cpEGIPE2	33503.9	0.745617		cpEGIPE2	40255	0.980413
cpEGIP-E3	46309.6	1.0306		cpEGIP-E3	42981.9	1.04682
cpEGIPE4	39410.8	0.877073		cpEGIPE4	40601.9	0.988862
cpEGIPE5	41245.3	0.9179		cpEGIPE5	46913.4	1.14258
cpEGIPF1	295.292	0.00828638		cpEGIPF1	203.481	0.00473106
cpEGIPF2	11796	0.331014		cpEGIPF2	12967.9	0.301511
cpEGIPF3	3239.78	0.0909134		cpEGIPF3	3602.17	0.0837526
cpEGIPF4	6707.43	0.188222		cpEGIPF4	4343.94	0.100999
cpEGIPF5	21252.3	0.596374		cpEGIPF5	21878.3	0.508685
cpEGIPF6	22980.3	0.644865		cpEGIPF6	18705.5	0.434913
cpEGIP-SJ01	43286.2	0.963319		cpEGIP-SJ01	39247	0.955862
cpEGIP-SJ03	97.1905	0.00216294		cpEGIP-SJ03		#VALUE!
cpEGIP-SJ04	188.621	0.00419769		cpEGIP-SJ04	166.289	0.00404999
cpEGIP-SJ05	132.45	0.00294762		cpEGIP-SJ05	131.266	0.00319699
cpEGIP-SJ06	110.052	0.00244917		cpEGIP-SJ06	-69.0977	-0.00168288
cpEGIP-SJ09	87.4852	0.00194695		cpEGIP-SJ09	1098.87	0.026763
cpEGIP-SJ10	3930.41	0.110294		cpEGIP-SJ10	5141.8	0.11955
cpEGIP-SJ12	141.551	0.00315017		cpEGIP-SJ12	158.779	0.00386707
cpEGIP-SJ13	730.952	0.0162671		cpEGIP-SJ13	948.782	0.0231076
cpEGIP-SJ14	36278.4	0.807363		cpEGIP-SJ14	32414.5	0.789456
cpEGIP-SJ15	32281.4	0.718412		cpEGIP-SJ15	19444.6	0.473573
cpEGIP-SJ16	32719.4	0.728158		cpEGIP-SJ16	36619.4	0.891868
cpEGIP-SJ17	26010	0.578842		cpEGIP-SJ17	18341.3	0.446703
cpFGIP-SJ14-F1	47087.6	1.04792		cpFGIP-SJ14-F1	45443.5	1.10678
cpFGIP-SJ14-F2	46489.7	1.03461		cpFGIP-SJ14-F2	50137.1	1.22109
cpFGIP-SJ14-F3	48036	1.06902		cpFGIP-SJ14-F3	47828.2	1.16486
cpFGIP-SJ14-F4	45729.4	1.01769		cpFGIP-SJ14-F4	46524.7	1.13311
cpFGIP-SJ14-F5	50969.2	1.1343		cpFGIP-SJ14-F5	48261.1	1.1754
cpFGIP-SJ14-F6	49978.7	1.11226		cpFGIP-SJ14-F6	32065.1	0.780947
cpFGIP-SJ14-F7	55363.3	1.35358		cpFGIP-SJ14-F7	51570.6	1.19905
cpEGIP-LA-N14-1	9298.24	0.206929		cpEGIP-LA-N14-1	7891.02	0.192186
cpEGIP-LA-N14-2	26628.2	0.592601		cpEGIP-LA-N14-2	25187.3	0.613437
cpEGIP-LA-N14-3	30857.3	0.686718		cpEGIP-LA-N14-3	34296.8	0.8353
cpEGIP-LA-N14-4	30731.8	0.683925		cpEGIP-LA-N14-4	33344.8	0.812114
cpEGIP-LA-N14-5	27445.7	0.610795		cpEGIP-LA-N14-5	9714.82	0.236605
cpEGIP-LA-N14-6	47109.6	1.04841		cpEGIP-LA-N14-6	51763.3	1.2607
cpEGIP-LA-N14-7	47670.6	1.06089		cpEGIP-LA-N14-7	54087.9	1.31731
cpEGIP-LA-N14-8	51263.2	1.14085		cpEGIP-LA-N14-8	54806.1	1.33481
cpEGIP-LA-N14-9	47851.3	1.06491		cpEGIP-LA-N14-9	54991.4	1.33932
cpEGIP-LA-N14-10	40128.8	0.893053		cpEGIP-LA-N14-10	37268.2	0.907668
Figure 5d Trans data:
				avg negative	287.677
				avg positive	57263.5
Guide	replicate 1	replicate 2	replicate 3	normal 1	normal 2	normal 3
(-)	249.908	320.088	293.034	-0.00065956	0.000566007	9.35525e-05
cpEGIPe	58713.7	59197.5	53879.2	1.0203	1.02875	0.935877
cpEGIPe-B1C	52717.7	59941.3	58662.2	0.915594	1.04174	1.0194
cpEGIPe-B1D		25838.7	25482.9		0.4462	0.439988
cpEGIPe-B1H	58958.2	60150.8	57979.1	1.02457	1.0454	1.00747
cpEGIPe-F1	43265	48412.4	45166.1	0.750518	0.840408	0.783718
cpEGIPe-F2	4114.35	4692.36	5231.59	0.0668257	0.0769195	0.0863363
cpEGIPe-F6	21753.4	24598.5	24579.3	0.374858	0.424544	0.424209
cpEGIPe-SJ10	48825.4	46439.2	47370.8	0.847622	0.805951	0.822219
cpEGIPe-SJ14	53440.2	56037.6	55213.4	0.92821	0.973569	0.959176
cpEGIPe-LA-N14-1	49435.1	52927.7	46466.3	0.858269	0.91926	0.806423

## Sheet: Figure 6
Figure 6a Cis data:
Guide	uncut	cut	sum	diff (frxn cleaved)		Guide	uncut	cut	sum	diff (frxn cleaved)
(-)	5277.93	0	5277.93	0		(-)	5196.52	0	5196.52	0
cpEGIP	578.113	5376.57	5954.68	0.902915		cpEGIP	573.577	5613.15	6186.73	0.907289
cpEGIP-SJ14-6PSfull	398.627	5475.74	5874.37	0.932141		cpEGIP-SJ14-6PSfull	488.991	5406.03	5895.02	0.91705
Figure 6a Trans data:
Guide	raw adjust 1	raw adjust 2	raw adjust 3	norm 1	norm 2	norm 3		avg raw adjust (+) ctrl		35405.9
cpEGIP	31784.5	36295.4	38138	0.897716	1.02512	1.07716
cpEGIPe-SJ14-6PSfull	31724.1	26680.5	32442.9	0.89601	0.75356	0.916312
Figure 6b data:
Guide	% non-EGFP	% EGFP	% edited EGFP	adjusted		avg % non-EGFP	2.573
NT	3.26	96.174	0.687
NT	1.797	98.203	-0.776	0
NT	4.245	95.755	1.672
NT	1.63	98.37	-0.943	0
NT	1.933	98.067	-0.64	0
cpEGIPe_1	69.791	30.209	67.218
cpEGIPe_2	73.203	26.797	70.63
cpEGIPe_3	72.074	27.926	69.501
cpEGIPe_4	73.715	26.285	71.142
cpEGIPe_5	74.612	25.388	72.039
cpEGIPe-SJ14_1	71.609	28.391	69.036
cpEGIPe-SJ14_2	74.989	25.011	72.416
cpEGIPe-SJ14_3	74.312	25.688	71.739
cpEGIPe-SJ14_4	74.392	25.608	71.819
cpEGIPe-SJ14_5	74.375	25.625	71.802
cpEGIPe-SJ14-6_1	60.436	39.564	57.863
cpEGIPe-SJ14-6_2	64.837	35.163	62.264
cpEGIPe-SJ14-6_3	62.501	37.499	59.928
cpEGIPe-SJ14-6_4	61.077	38.923	58.504
cpEGIPe-SJ14-6_5	64.825	35.175	62.252
cpEGIPe-SJ14-6PSfull_1	79.045	20.955	76.472
cpEGIPe-SJ14-6PSfull_2	80.199	19.801	77.626
cpEGIPe-SJ14-6PSfull_3	80.498	19.502	77.925
cpEGIPe-SJ14-6PSfull_4	79.579	20.421	77.006
cpEGIPe-SJ14-6PSfull_5	80.822	19.178	78.249

## Sheet: Figure S2
Guide	% non-EGFP	% EGFP	% edited EGFP	adjusted		avg % non-EGFP		5.89667
NT1	6.61	93.38	0.713333
NT2	4.78	95.21	-1.11667	0
NT3	6.3	93.69	0.403333
cpEGIP 1	11.88	88.11	5.98333
cpEGIP 2	8.636	91.36	2.73933
cpEGIP 3	8.33	91.66	2.43333
cpEGIPe 1	69.95	30.04	64.0533
cpEGIPe 2	72.14	27.86	66.2433
cpEGFPe 3	67.88	32.11	61.9833

## Sheet: Figure S3b
Average													Std Dev
time (min)	cpEGIP	cpEGIP-B1c	cpEGIP-B1d	cpEGIP-B1h	cpEGIP-F1	cpEGIP-F2	cpEGIP-F6	cpEGIP-SJ10	cpEGIP-SJ14	cpEGIP-SJ14-7	cpEGIP-LA-N14-1		time (min)	cpEGIP	cpEGIP-B1c	cpEGIP-B1d	cpEGIP-B1h	cpEGIP-F1	cpEGIP-F2	cpEGIP-F6	cpEGIP-SJ10	cpEGIP-SJ14	cpEGIP-SJ14-7	cpEGIP-LA-N14-1
1	0	0	0	0	0	0	0	0	0	0	0		1	0	0	0	0	0	0	0	0	0	0	0
2	1044.04	388.892	38.3697	1667.51	-40.4745	5.88466	62.8055	-0.329071	1609.98	549.276	17.8469		2	147.995	17.8464	0.00597858	24.7058	0.506351	11.1856	5.6428	0.670576	83.1771	51.8697	1.20987
3	2093.74	925.852	99.9257	3398.59	-42.5659	43.8931	160.101	-1.00611	3312.98	1234.64	46.3982		3	380.285	54.7698	3.41987	45.695	1.61129	27.7832	11.2317	1.24294	147.028	108.961	3.8136
4	3121.81	1561.9	171.445	5119.62	-45.1366	96.5195	287.04	-0.171676	4992.41	1983.84	85.7549		4	636.866	103.22	1.61763	67.9939	3.59032	37.324	22.8381	1.13105	190.961	183.931	7.55534
5	4153.02	2284.43	253.333	6869.83	-43.7688	162.066	434.818	7.71309	6616.91	2835.73	130.608		5	909.544	156.674	2.34787	134.247	5.53678	46.1223	36.4961	0.242927	221.701	255.431	7.32547
6	5164.19	3079.37	349.056	8658.28	-47.5307	229.738	610.766	12.2374	8242.6	3780.92	174.844		6	1180.81	220.795	8.60122	261.136	6.14208	54.3624	56.8942	3.68879	247.184	374.333	7.38489
7	6196.34	3936.57	454.157	10402.3	-49.5225	304.354	804.167	15.1376	9729.22	4740.96	218.907		7	1427.02	293.543	14.3291	289.582	8.71287	67.4286	84.4731	1.1574	297.52	474.167	9.45592
8	7235.39	4817.2	575.237	12135.2	-50.568	383.04	1007.04	27.2037	11221.6	5741.57	273.014		8	1622.89	367.613	23.2129	310.712	7.41747	74.6487	99.4529	5.54324	327.18	551.453	12.3225
9	8339.19	5754.2	710.883	13891.4	-52.1405	465.704	1231.21	28.1637	12576.1	6737.37	331.834		9	1745.3	441.578	28.7361	298.438	5.60937	83.2826	111.256	5.60864	385.857	606.687	13.9207
10	9404.43	6736.39	857.878	15541.8	-56.0129	558.797	1483.52	36.0156	13887.7	7829.31	385.486		10	1894.44	511.873	21.5291	334.96	10.4685	90.4171	138.381	6.55569	431.881	671.076	16.6889
11	10474.5	7773.74	1018.72	17193.4	-59.8796	661.045	1748.44	35.3384	15149.5	8886.8	450.015		11	2061.49	536.263	16.4266	382.378	11.7844	88.4116	151.704	9.1011	497.045	772.852	22.0749
12	11501.5	8916.48	1181.13	18800.5	-62.1551	770.827	2041.97	38.5274	16318.8	9997.95	522.611		12	2187.5	535.933	14.6905	462.904	14.9663	88.6809	172.674	9.27839	528.944	870.236	29.1375
13	12483.3	10034.2	1355.53	20311.9	-58.5054	889.067	2338.75	41.006	17425.5	11098.9	592.643		13	2292.01	590.817	12.0006	472.85	15.3676	85.3995	188.391	7.82522	590.579	931.766	33.1745
14	13469.1	11193.4	1533.45	21655.7	-56.9601	1022.36	2658.06	41.2954	18417.3	12253.5	671.954		14	2381.41	671.223	9.83769	412.443	20.3063	77.4763	213.057	13.8747	655.363	1013.91	32.9582
15	14420.4	12374.1	1728.49	23106.4	-52.8369	1179.97	2994.64	44.6292	19411.3	13396.6	749.7		15	2454.21	773.189	11.4556	370.199	26.4154	67.7244	236.183	10.291	690.567	1055.05	44.9583
16	15375.2	13556.8	1932.65	24437.2	-46.873	1345.76	3349.72	49.8634	20290.8	14473.1	830.417		16	2519.08	889.594	9.07463	392.219	31.7748	68.7234	266.058	13.4869	745.67	1050.26	50.5283
17	16313.8	14717.5	2143.43	25783.2	-35.95	1499.25	3719.97	51.3173	21125.1	15628.5	915.903		17	2570.4	968.121	5.7542	403.812	33.346	86.3994	287.014	12.5728	811.729	1068.67	55.4863
18	17199.5	15835.4	2364.53	27049.9	-16.0258	1674.23	4101.32	51.1398	21910.8	16813.7	1002.75		18	2607.81	1025.93	2.13752	415.197	38.1468	114.689	320.11	16.5515	852.983	1099.6	64.7649
19	18086.6	16942.1	2598.85	28285.6	1.48603	1853.43	4499.16	53.2638	22603.8	18045.2	1089.89		19	2626.15	1081.61	2.47232	445.587	45.3603	142.063	350.984	14.6114	921.696	1162.75	67.1516
20	18968.1	18077	2850.34	29471.9	16.2813	2033.84	4916.52	57.7876	23266	19208.5	1183.62		20	2648.51	1137.26	8.85086	476.098	46.6622	184.582	376.116	15.6769	979.317	1176.97	74.8719
21	19820	19182.4	3105.69	30598.3	25.3296	2226.69	5345.15	61.8122	23901.2	20404.2	1280.03		21	2657.96	1191.03	7.8772	505.773	41.8091	215.771	403.261	17.8734	1008.24	1219.6	86.4585
22	20636.8	20280.2	3375.72	31720.5	40.3684	2400.79	5780.39	64.7647	24477.3	21589.4	1382.71		22	2655.45	1260.17	19.9705	574.095	35.0822	220.769	438.382	13.8812	1046.88	1227.16	96.5321
23	21415.9	21338.1	3643.33	32783.8	55.3216	2580.8	6224.69	66.4608	24991.5	22760.1	1485.08		23	2647.95	1316.93	26.2439	597.194	25.4553	228.522	466	17.5904	1109.11	1226.96	103.424
24	22206.5	22412.7	3933.59	33780.5	61.8185	2757.26	6679.88	68.447	25467.4	23956	1595.8		24	2632.17	1375.46	34.0163	608.739	24.1659	247.375	499.347	18.629	1176.31	1195.8	111.091
25	22977.4	23456.8	4237.83	34774.8	69.3019	2934.55	7154.16	70.5575	25929.3	25146.7	1704.6		25	2624.12	1437.42	49.5223	624.591	20.3129	279.254	536.519	20.0298	1241.46	1189.56	125.558
26	23707.7	24480.9	4544.81	35668	81.8879	3126.5	7619.66	72.9644	26376	26367.1	1814.77		26	2592.28	1497.94	62.3911	680.66	27.5464	304.025	569.037	18.3596	1279.82	1194.72	138.526
27	24421.4	25490.9	4869.42	36569.6	89.3649	3310.5	8100.74	70.9133	26770.8	27577.4	1925.41		27	2559.43	1569.43	76.9957	739.202	28.2105	321.747	604.658	21.4631	1328.73	1247.85	143.431
28	25150.7	26497.6	5201.87	37389.6	92.9215	3488.79	8593.08	72.932	27143.2	28817.3	2041.92		28	2534.47	1643.68	96.4934	767.378	30.7948	338.621	641.818	13.8942	1389.06	1333.45	152.433
29	25802.5	27437.9	5541.3	38158.5	97.9002	3665.78	9068.77	77.029	27506.9	30084.8	2159.75		29	2485.27	1705.02	105.627	789.951	29.6573	337.476	670.66	20.2402	1435.38	1458.96	167.537
30	26497.7	28402.8	5892.34	38960.4	108.915	3856.2	9575.46	79.2773	27832.1	31391.1	2276.01		30	2476.94	1780.42	131.812	810.152	32.2416	347.274	706.706	20.2667	1471.27	1545.05	179.124
31	27115.9	29325.2	6239.8	39670.5	117.41	4045.44	10073.3	77.9948	28197.2	32637.1	2403.42		31	2434.34	1859.43	161.646	860.757	31.6228	356.159	747.827	20.8125	1502	1684.02	187.035
32	27740.8	30208.1	6604.4	40375	125.354	4240.17	10594.4	81.4143	28481.6	33903.3	2530.73		32	2411.67	1914.53	186.042	888.662	24.7186	366.752	799.572	22.5486	1556.79	1798.46	201.561
33	28354.4	31063.1	6975.04	41032.5	135.027	4429.17	11092.3	84.8341	28815.1	35134.5	2651.06		33	2369.05	1959.5	218.941	903.717	22.5422	370.823	829.63	22.6271	1579.47	1942.23	215.489
34	28936	31917.4	7356.97	41636.6	136.066	4619.64	11615.2	85.7813	29103.5	36398.8	2781.73		34	2352.49	1997.14	252.103	947.871	23.2524	383.106	859.361	19.497	1648.97	2182.01	222.57
35	29517.1	32710.5	7733.5	42250.4	140.34	4816.2	12129.7	88.5952	29363.5	37764.2	2905.27		35	2320.18	2042.21	281.555	938.417	22.7922	385.105	904.644	23.5217	1681.96	2496.71	235.209
36	30098	33487.4	8134.7	42843.9	142.09	5017.61	12667.7	92.8561	29646.3	39239.9	3035.3		36	2305.05	2053.75	317.001	963.54	26.1326	397.572	941.301	20.4311	1710	2878.54	248.532
37	30624.9	34196.5	8522.57	43312.7	150.118	5220.86	13210.9	93.1786	29925.9	40667	3172.68		37	2280.71	2073.05	349.25	1024.99	21.6411	404.003	983.281	22.8834	1763.91	3360.4	262.322
38	31192	34911	8938.5	43822.4	155.432	5427.62	13740.3	96.3484	30186.1	41936	3307.18		38	2249.08	2082.57	392.855	1048.83	26.297	415.327	1010.1	21.5556	1767.22	3628.66	271.87
39	31729	35525	9355.17	44295.7	159.732	5635.33	14272.8	94.8488	30413.1	42962	3439.24		39	2240.53	2084.13	437.373	1063.38	28.1645	422.672	1040.95	19.6879	1816.63	3746.82	278.346
40	32243.6	36160.3	9767.48	44811.2	167.774	5847.43	14815.2	97.8868	30677.4	43817.7	3572.56		40	2235.97	2060.14	474.346	1030.59	28.8812	434.252	1090.84	18.7938	1830.24	3637.67	291.341
41	32733.4	36726.6	10181.9	45200.6	168.833	6058.44	15325.6	95.1316	30894.6	44541.4	3717.28		41	2231.02	2028.8	521.268	1104.42	30.229	441.604	1135.27	19.4841	1885.91	3495.38	303.217
42	33216.3	37276.9	10604	45624.8	177.631	6265.19	15846.4	104.219	31135.8	45204.6	3857.05		42	2244.14	1974.19	572.194	1106.48	27.8487	442.768	1183.57	18.8264	1885.15	3336.97	317.204
43	33707.2	37816.4	11039.2	46013.3	178.342	6474.53	16382.1	102.536	31366.3	45897.3	3993.17		43	2225.78	1919.83	629.631	1145.31	30.8208	449.028	1210.39	22.4431	1927.71	3264.59	327.27
44	34196.3	38293.5	11436.5	46360.1	184.523	6683.64	16915.1	107.02	31530.2	46639.7	4136.39		44	2223.35	1880.83	675.919	1190.39	32.3595	457.366	1253.39	20.4571	1980.91	3231.07	342.092
45	34640.4	38780.4	11858.8	46742.4	189.593	6903.24	17418	109.112	31748.5	47301.5	4290.12		45	2220.39	1799.01	720.793	1214.43	31.6299	464.674	1289.84	18.7609	1999.32	3179.62	354.836
46	35062.5	39223.2	12287	47076.9	195.202	7123.59	17960.9	109.454	31980.9	47925.9	4440.53		46	2236.55	1749.81	778.075	1216.14	32.9123	466.77	1337.29	20.9964	2002.9	3168.75	358.545
47	35514.4	39650.4	12711.1	47413.1	194.84	7330	18473.3	114.287	32155	48511.4	4582		47	2233.98	1704.28	823.098	1242.83	34.4964	474.066	1368.49	20.4111	2023.81	3094.71	374.623
48	35933.4	40097.3	13163.2	47753.7	203.073	7560.91	18986	113.11	32333.5	49031.4	4734.27		48	2249.5	1632.99	865.703	1260.37	30.354	488.068	1409.32	20.6545	2040.3	3026.28	382.895
49	36379.6	40473.9	13592.4	48134.9	205.861	7779.62	19493.3	115.279	32495	49495.1	4892.43		49	2241.24	1595.55	917.658	1206.03	32.8793	494.242	1440.75	18.2742	2066.21	2984.91	389.511
50	36797.6	40844.2	14029.3	48373.5	208.308	7997.41	19998.6	118.18	32668.4	49892	5055.48		50	2234.28	1514.42	951.832	1286.18	37.9029	491.204	1464.44	16.8863	2055.13	2854.35	404.207
51	37216.4	41216.3	14471.1	48672.1	212.213	8219.48	20504.6	120.994	32823	50210.2	5212.9		51	2257.81	1463.89	991.273	1314.43	36.9299	497.461	1511.68	18.7144	2078.33	2754.98	417.616
52	37593.3	41567.9	14922	48957.2	214.476	8436.7	20983.8	122.94	32975.8	50537.4	5377.59		52	2270.04	1379.32	1016.17	1326.22	39.2312	505.657	1547.09	17.1102	2078.89	2641.33	432.319
53	37966.6	41890	15374.7	49271.1	221.505	8654.65	21471.6	122.481	33114.5	50871.9	5536.86		53	2285.3	1333.42	1050.04	1325.68	42.5521	504.018	1562.58	20.1088	2079.42	2560.26	441.979
54	38340.2	42226.7	15822.4	49496.6	221.032	8893.88	21946.8	126.222	33239.5	51112.8	5704.87		54	2295.12	1287.66	1074.86	1378.42	41.1713	518.081	1623.52	21.5096	2059.66	2456.65	449.284
55	38697	42542	16299.8	49790.2	221.919	9115.42	22445.6	126.551	33325.7	51348.5	5877.07		55	2301.98	1225.18	1099.62	1366.78	41.5461	514.753	1659.02	18.1822	2081.45	2399.11	466.48
56	39049.4	42825.7	16744.1	50060.7	224.392	9350.74	22934.5	130.89	33448	51574.6	6051.96		56	2294.88	1183.2	1113.53	1349.61	42.9405	524.518	1693.72	16.4195	2063.74	2310.68	480.263
57	39383.2	43117.1	17234.7	50320	225.739	9571.18	23387.8	134.567	33550.9	51762.3	6232.55		57	2289.4	1106.66	1143.2	1381.08	44.6696	529.64	1717.22	17.7018	2060.52	2295.99	495.118
58	39790.4	43424.8	17679.4	50546.3	226.582	9806.41	23859.8	129.51	33651.6	52035	6398.25		58	2267.24	1054.4	1151.6	1447.5	44.2223	523.189	1772.19	16.0511	2054.76	2254.56	510.623
59	40081.5	43682.8	18153.6	50764.6	233.841	10039.4	24289.7	132.719	33697	52153.9	6586.86		59	2254.03	981.42	1161.6	1437.51	48.8781	543.289	1804.42	18.1822	2078.94	2152.05	523.466
60	40448.1	43935.5	18616.8	51041.1	233.447	10264.6	24741.1	136.77	33811.1	52302.9	6762.85		60	2239.62	958.587	1178.34	1408.83	43.0785	544.348	1833.7	15.9068	2021.77	2098.01	537.188
61	40754.3	44150.6	19082.7	51244.1	236.958	10501	25158.1	137.434	33873.8	52482.8	6944.42		61	2245.91	946.255	1194.5	1442.05	43.749	544.928	1876.86	17.6366	2041.74	2073.99	550.552
62	41054.6	44374.6	19559	51498.2	236.129	10736	25584.1	140.636	33973	52623.3	7137.36		62	2230.16	926.752	1195.67	1442.88	48.4049	554.479	1909.13	20.8915	1991.18	2013.9	573.095
63	41360.6	44574.1	20018.2	51735	238.444	10975.1	26028.5	144.845	34014.2	52734.4	7322.23		63	2200.3	921.234	1212.9	1421.23	48.9306	552.825	1931.09	17.1822	1999	2002.93	583.764
64	41611.5	44771.4	20497.2	51876.6	239.786	11189.6	26460.1	146.212	34066.8	52923.6	7480.71		64	2175.94	903.186	1223.4	1485.36	46.4453	552.669	1974.69	22.5746	1993.59	1914.99	588.618
65	41866	44953.3	20965.4	52051.9	243.514	11438.6	26845.2	146.699	34093.1	53098.2	7687.26		65	2129.23	901.079	1233.56	1512.52	44.4527	560.036	2019.38	21.3782	2004.56	1962.16	628.357
66	42140.7	45167.2	21454.6	52242.2	243.389	11674.6	27278.5	148.928	34182.7	53164.9	7855.59		66	2084.3	876.111	1229.51	1555.75	47.1949	557.922	2054.13	18.517	1968.2	1896.22	641.499
67	42346.1	45338.8	21930	52456.6	245.388	11918.5	27652	151.157	34211.2	53258.4	8034.9		67	2056.2	864.909	1244.69	1542.84	49.4958	582.54	2086.11	22.6671	1970.71	1873.13	652.759
68	42590.2	45522.2	22383.1	52624.6	244.04	12135.3	28089.6	152.104	34276.8	53393.9	8218.42		68	2021.02	859.049	1260.31	1549.24	42.2562	574.079	2104.83	21.957	1945.99	1846.73	660.82
69	42764.1	45696.4	22856.3	52767.1	249.387	12381.9	28438.1	155.117	34295.3	53466.9	8405.89		69	1986.42	844.72	1253.83	1597.08	45.9055	585.953	2137.41	22.2592	1937.56	1896.33	681.39
70	42996.9	45902.8	23349.6	52944.4	247.828	12604.1	28843.8	154.143	34346.5	53591.2	8594.63		70	1937.59	832.497	1271.6	1585.12	48.1744	568.147	2190.49	24.5081	1931.97	1821.5	703.61
71	43175.7	46064.4	23803.5	53168.6	250.09	12843.8	29187.3	151.551	34392.2	53683.6	8779.18		71	1911.09	824.848	1263.72	1549.11	49.0425	588.297	2214.61	26.8095	1912.81	1885.21	715.669
72	43365.9	46248.4	24242.7	53254.3	249.742	13107	29572.9	153.466	34432.8	53780.2	8958.31		72	1862.31	832.751	1262.77	1637.97	48.9441	607.153	2257.71	26.4087	1912.61	1807.17	737.234
73	43529.6	46413	24700.8	53376.7	251.208	13323.1	29902.2	159.055	34464.1	53847.3	9140.12		73	1804.95	842.64	1261.55	1637.97	51.6073	580.026	2276.69	24.6326	1928.94	1851.22	744.85
74	43703.8	46595.9	25178.4	53495.4	250.426	13553.1	30295.4	156.451	34500.8	53927.2	9323.21		74	1769.69	841.922	1271.32	1660.89	47.2474	577.458	2317.53	25.3827	1909.18	1756.54	764.765
75	43858.5	46756.4	25615.3	53616.3	253.464	13797.5	30662	161.225	34529.4	54055.7	9514.81		75	1733.28	857.108	1274.92	1667.84	50.5484	584.174	2352.34	24.1198	1917.88	1854.16	784.081
76	43964	46932.7	26091.4	53753.3	253.023	14040.6	30998.1	163.526	34553.4	54084.1	9704.54		76	1709.94	866.045	1272.89	1704.85	49.214	587.902	2380.58	26.5661	1922.1	1784.01	802.532
77	44107.6	47097.3	26523.6	53878.6	254.042	14280.1	31313.2	163.763	34598.9	54202	9884.37		77	1672.4	877.21	1272.18	1690.98	50.3509	591.9	2409.29	28.4202	1890.96	1763.78	825.411
78	44215.4	47249.4	26983	53977.2	252.937	14516.9	31639.3	164.303	34633.6	54295.2	10074.4		78	1628.7	857.563	1261.21	1689.14	47.0235	582.85	2420.35	27.934	1882.46	1781.92	837.335
79	44370.1	47403.6	27435.4	54097.2	255.318	14745.2	31971.2	167.61	34688.3	54349.4	10254.2		79	1587.43	853.83	1266.46	1678.77	49.7068	586.258	2470.21	28.8346	1867.85	1773.02	849.105
80	44501.4	47544	27917	54159.4	254.989	15010.8	32280.1	165.506	34680.4	54405.5	10442.1		80	1533.95	838.225	1257.25	1713.13	49.141	603.86	2509.02	28.9666	1901.56	1723.7	864.612
81	44608.4	47681.6	28370.7	54292.3	260.447	15250.7	32594.3	168.229	34704.1	54461.5	10628.3		81	1481.98	829.247	1247.74	1687.62	47.9441	599.002	2534.87	30.3209	1911.91	1752.56	886.932
82	44699.1	47799.6	28794.3	54381.4	260.329	15492.1	32854.6	167.485	34733	54580.4	10830		82	1415.86	819.993	1247.03	1650.3	48.9176	598.992	2565.53	28.9995	1909.66	1775.38	907.757
83	44806.5	47901	29213.2	54410.1	261.999	15740.8	33154.4	168.767	34745.6	54615.5	11008.8		83	1365.68	824.944	1245.63	1687.3	46.8396	594.059	2612.47	31.8071	1927.97	1756.82	922.015
84	44870.8	48015.6	29649.3	54485.3	263.222	15980.3	33424.6	173.962	34781.3	54669.5	11191.9		84	1282.97	824.526	1233.45	1718.04	50.3904	601.236	2638.45	33.162	1926.71	1774.45	941.255
85	44927.7	48098.2	30093.6	54563.4	262.677	16233.6	33716.5	177.487	34855.4	54758.6	11389.1		85	1205.89	823.325	1222.21	1703.99	52.5409	614.355	2662.13	30.8207	1865.99	1783.23	965.934
86	44998.8	48175.5	30491.4	54620.1	260.559	16463.5	33999.6	176.75	34854.9	54801.5	11567.3		86	1125.12	853.046	1228.32	1685.59	46.6751	603.111	2683.08	35.1216	1878.14	1779.37	972.266
87	45078.5	48303.9	30950.4	54686.2	266.53	16711.3	34237.3	176.073	34908.1	54863.7	11755.5		87	1036.88	849.434	1196.74	1701.46	50.9496	608.424	2688.94	33.8126	1880.91	1805.86	988.648
88	45114.4	48343.8	31369.6	54728.1	267.687	16967.3	34521.4	178.335	34892.2	55018.2	11943.5		88	947.623	866.594	1203.54	1690.32	46.7807	601.946	2764.94	35.9568	1894.78	1838.86	1008.83
89	45166.6	48424.7	31742	54820	266.602	17200.7	34750.6	177.619	34945.1	55022.9	12143.6		89	886.242	883.716	1192.56	1649.72	50.1799	607.133	2742.31	31.202	1879.96	1797.17	1021.04
90	45269.6	48528.4	32184.1	54819.1	266.398	17446.6	34991.9	180.999	34979	55046.5	12323.5		90	823.083	901.641	1201.9	1675.39	47.977	600.207	2819.41	35.8583	1877.49	1803	1024.84
91	45332.1	48609.7	32571.2	54883.8	266.03	17686.7	35254.4	182.116	34986.6	55120.8	12518.9		91	754.481	918.29	1171.07	1686.47	46.9515	600.667	2847.28	33.9377	1872.83	1820.07	1066.94
92	45429.3	48671.8	32990.7	54921.5	269.061	17922.7	35508.9	182.643	34998.7	55176.5	12707		92	709.134	908.289	1168.78	1633.58	47.0501	606.749	2875.56	36.5549	1881.88	1846.52	1064.05
93	45487.3	48760.2	33375	54927	267.878	18164.4	35709.4	178.27	35009.2	55181.6	12888.1		93	648.522	952.474	1159.28	1649.58	46.971	612.516	2908.57	32.34	1912.66	1851.76	1092.34
94	45561.3	48833.7	33799.9	54961.9	271.633	18400.2	35943.5	181.195	35080.5	55248	13084.4		94	609.116	951.473	1146.08	1669.6	50.134	597.583	2932.73	32.307	1872.86	1886.63	1103.69
95	45643.3	48864.2	34150	55004.4	268.608	18643.3	36142.8	186.871	35077	55291.8	13265		95	565.398	967.616	1136.98	1636.37	48.8845	595.265	2948.1	37.4294	1895.14	1899.24	1116.76
96	45756.5	48968.9	34542.7	55000.7	272.829	18902.5	36332.9	182.281	35110	55414.3	13447.5		96	529.89	981.634	1130.92	1653.38	48.7273	594.389	2993.67	39.0737	1859.4	1919.88	1136.61
97	45792.1	49019.2	34939.9	55036.3	272.192	19134.4	36584.9	187.949	35108.7	55385.2	13643.3		97	500.718	984.541	1114.08	1650.2	49.7986	602.036	3021.05	35.3779	1911.21	1889.08	1154.25
98	45870.7	49112.2	35290.9	55043.9	274.513	19387.4	36769.5	187.035	35143.8	55461.3	13834.7		98	451.777	989.002	1087.82	1646.95	50.9891	600.027	3041.61	39.4091	1875.42	1882.76	1162.43
99	45938.2	49141.2	35661.9	55139.3	274.881	19605.8	36914.6	188.226	35153.1	55480.8	14014.6		99	406.627	1003.31	1077.73	1564.13	48.9247	594.269	3029.4	37.377	1895.75	1893.31	1171.65
100	46053.1	49253.6	36021.1	55102.3	272.849	19861	37104.3	186.91	35188.5	55546.5	14219.2		100	371.056	1013.15	1058.29	1639.39	44.4722	607.452	3090.11	36.0745	1880.05	1916.59	1204.26
101	46098.9	49286.6	36366.2	55133.5	277.018	20097.7	37311	187.068	35207.1	55542.7	14388.5		101	339.225	1039.26	1066.12	1636.92	49.9961	599.002	3115.82	38.5345	1905.38	1930.42	1194.56
102	46176.8	49365.6	36720.3	55135.7	275.683	20340.2	37480.8	187.627	35216.9	55626.6	14589.9		102	303.032	1035.73	1037.1	1632.76	47.3859	589.802	3150.11	39.1981	1891.18	1977.78	1225.83
103	46181.7	49408.3	37009	55172.5	277.577	20584.7	37603.9	190.388	35243.5	55672.2	14787.8		103	272.603	1059.51	1027.73	1626.66	51.1731	579.532	3162.01	39.4349	1878.39	1960.95	1228.39
104	46271.4	49481.6	37373.7	55203.8	278.99	20820.9	37763.1	191.44	35267.1	55687.7	14993.9		104	241.581	1062.37	1006.63	1606.07	49.3779	586.434	3177.86	38.6199	1887.23	1929.22	1250.49
105	46329.2	49528.9	37711.1	55198.5	279.004	21087.1	37904.3	194.932	35315.8	55750	15176.6		105	212.936	1065.51	993.591	1605.21	50.5748	593.341	3231.8	40.1516	1883.42	1962.93	1270.09
106	46373	49579.3	38042	55203	276.209	21277.7	38071.9	194.814	35289.1	55735.4	15372.8		106	185.955	1075.57	996.365	1634.69	46.7017	570.287	3218.1	42.7429	1900.75	1973.19	1293.33
107	46435.3	49628.6	38354.4	55245.5	281.773	21520.7	38158.9	194.025	35301.1	55814	15561.8		107	152.126	1080.18	968.83	1604.38	44.6496	579.832	3245.04	38.5604	1898.33	1938.23	1309.81
108	46484	49697.9	38688.3	55268.2	282.127	21770	38359.6	196.28	35343.5	55820.9	15743.7		108	123.36	1089.96	955.204	1599.11	51.1075	585.769	3283.72	40.9738	1875.95	1960.96	1294.45
109	46542.4	49742.6	38970.3	55254.5	283.41	22008.9	38450	195.386	35382.2	55858	15949.8		109	110.899	1107.8	940.976	1605.7	48.5888	585.229	3314.36	38.6853	1858.77	1958.58	1332.22
110	46599.9	49792.5	39279.8	55271.8	283.502	22241	38627.2	200.075	35378.3	55864	16139.9		110	72.9078	1124.46	927.754	1616.53	47.6023	573.344	3293.31	37.8109	1873.77	1976.03	1337.94
111	46637.7	49849.3	39586.6	55279	282.226	22497.5	38757.9	198.141	35391.8	55950.6	16318.2		111	46.4595	1123.63	907.722	1611.51	50.6143	582.175	3331.1	42.1901	1869.49	1937.96	1342.76
112	46680.8	49880.4	39865.9	55320.9	284.857	22706.6	38901.8	196.872	35399.6	55926.6	16528.7		112	27.209	1129.18	886.451	1611.94	50.4564	570.901	3330.28	40.7893	1908.45	2002.71	1374.69
113	46722.6	49929.8	40209	55318.3	284.79	22958.7	38989.4	199.918	35449.7	56010.9	16719.5		113	9.30939	1142.27	890.651	1617.8	48.3389	556.002	3352.99	40.2701	1866.83	1948.26	1378.05
114	46766.5	49963.8	40444.5	55367.5	286.04	23188.3	39081.5	198.2	35478.3	55985.3	16909.1		114	13.2267	1157.8	884.284	1597.43	51.9686	543.819	3394.12	44.722	1865.9	2003.31	1393.96
115	46828.3	50026.4	40791	55336.8	284.955	23446.6	39217.4	201.318	35464.4	56034.4	17110.9		115	35.6808	1155.09	869.196	1619.39	49.7922	576.279	3385.48	42.3021	1898.37	1983.65	1413.14
116	46870.6	50056.9	41042.4	55408.6	288.664	23693.6	39303.6	201.574	35506.2	56079.9	17311.4		116	38.4275	1160.26	844.655	1553.44	49.9236	573.265	3412.09	46.3727	1852.79	1954.85	1434.72
117	46893.6	50106.2	41313.4	55408.5	285.902	23894	39431.1	203.192	35461.8	56039.5	17502.8		117	59.2476	1166.57	825.172	1607.08	51.0151	538.062	3427.11	41.2036	1920.75	2037.49	1441.1
118	46936	50139.2	41577	55377.4	286.901	24131.9	39497.2	202.442	35542.2	56110	17694		118	72.5537	1175.99	821.414	1600.15	48.4509	545.912	3441.39	44.9389	1845.93	1986.79	1455.36
119	46967	50177.6	41838.1	55431.2	288.243	24383	39628.8	204.954	35527.5	56121.6	17871		119	67.1461	1186.79	798.265	1569.87	48.0955	542.38	3456.92	40.6519	1885.07	2003.92	1459.14
120	46951	50213.1	42082.3	55415.7	289.913	24612.8	39683.1	206.105	35545.7	56167.5	18081.1		120	67.154	1216.5	802.048	1608.8	49.3714	550.74	3487.4	45.6159	1872.91	2010.58	1471.41
121	46957.3	50228.5	42291.1	55403.7	288.776	24829.8	39797.9	204.021	35564.7	56216.5	18263.1		121	54.4394	1215.36	762.884	1609.75	50.5224	537.216	3493.9	43.6235	1877.64	1994.09	1478.09
122	46966.7	50266.5	42555.3	55423.6	292.281	25069.9	39857.6	207.953	35540.7	56223.6	18463.5		122	56.2002	1208.62	734.011	1600.87	51.4753	530.885	3514.57	42.9269	1915.96	1994.45	1492.98
123	47009.6	50286.9	42793.8	55460.2	290.886	25290.8	39915	206.966	35569.5	56197	18653.4		123	62.8865	1218.96	735.85	1579.9	50.6338	511.504	3502.77	40.4151	1902.93	2044.75	1514.69
124	47016.2	50347.3	43013.9	55510.7	291.662	25522	40008.3	203.725	35567.3	56242.2	18865.9		124	70.5332	1224.05	707.863	1545.66	46.6882	519.18	3497.48	42.1182	1912.6	2043.29	1525.35
125	47058.2	50358.7	43251.1	55446.5	291.564	25739.1	40071.9	206.46	35609.4	56258.9	19058.7		125	72.911	1228.18	688.33	1610.58	49.4834	504.432	3546.56	41.2101	1904.2	2040.39	1551.29
126	47109.2	50395.2	43498	55489.8	291.162	25990.8	40159.7	206.874	35615.8	56302	19251.7		126	94.4202	1239.42	681.651	1592.08	45.2678	518.965	3551.39	43.4661	1893.19	2003.83	1559.61
127	47115.7	50435.9	43719.8	55505.6	296.64	26208.8	40242	206.756	35634.4	56355.9	19439.3		127	95.0859	1238.93	656.579	1595.05	48.8781	504.647	3559.4	45.2283	1902.52	1995.05	1560.19
128	47164.4	50446	43906.5	55500.2	290.808	26440.1	40313.8	210.451	35600.1	56297.4	19635.8		128	112.324	1249.84	650.516	1602.14	47.8327	504.472	3551.02	44.6761	1916.23	2064.3	1561.34
129	47137.4	50480.9	44136.8	55561.7	293.971	26667.6	40368.5	210.156	35651	56342.3	19825.4		129	127.471	1252.71	644.69	1554.87	49.2335	493.628	3549.82	45.0508	1907.61	2042.73	1573.78
130	47166.9	50492.5	44275.4	55569.6	295.595	26892.5	40418.2	208.866	35649.2	56353.7	20042.1		130	136.328	1278.42	619.445	1551.85	50.042	492.813	3580.75	44.551	1896.21	2055.17	1606.21
131	47203.8	50527.6	44521.2	55531	293.188	27108.2	40481.7	209.195	35656.5	56410.6	20208.5		131	129.13	1268.72	590.704	1605.61	49.2135	501.799	3572.11	42.2756	1918.58	2030.98	1609.74
132	47234.2	50563.4	44724	55567.4	297.85	27363	40543	212.115	35684.6	56389.9	20406.7		132	145.029	1267.81	571.134	1580.38	47.5891	513.148	3565.54	42.8154	1904.17	2080.71	1621.23
133	47264.7	50591.6	44936.7	55590.1	297.785	27556.8	40590.1	211.582	35670.9	56403.5	20607		133	154.561	1276.73	552.887	1575.32	45.7345	477.735	3582.13	45.3602	1920.7	2069.27	1641.32
134	47290.9	50623.8	45110	55608.5	300.677	27799.5	40713.1	210.82	35656.5	56454.2	20816.5		134	160.145	1293.08	545.847	1548.75	51.4033	465.247	3584.68	43.716	1944.73	2036.54	1666.18
135	47286.7	50625.4	45210.8	55560.9	299.954	28020.3	40740.1	211.859	35743.6	56507.2	20975.3		135	166.413	1297.27	519.028	1599.06	49.5228	477.176	3582.93	46.4911	1884.57	2012.68	1642.69
136	47328.6	50679.7	45434.3	55586.3	304.117	28245.9	40760.8	212.451	35733.8	56509.7	21197.8		136	177.827	1296.71	472.841	1585.76	46.176	476.915	3584.18	43.8603	1880.62	2018.77	1669.7
137	47318.8	50658.6	45558.6	55596.7	298.054	28462.1	40808.4	212.812	35747.3	56537.5	21366.4		137	187.397	1301.85	483.928	1569.09	45.4782	471.823	3623.64	44.1693	1900.9	2012.45	1676.88
138	47341.2	50703.4	45776.4	55607.4	301.849	28672	40867.8	212.49	35735.7	56511.5	21578.8		138	194.605	1305.57	453.216	1583.59	52.4684	450.034	3629.77	44.9123	1908.43	2052.76	1689.75
139	47366.1	50718.1	45933	55583	298.652	28909	40897.7	212.931	35779.8	56597.6	21772.3		139	186.009	1309.65	461.272	1622.43	48.7597	458.55	3644.26	44.1827	1880.42	1975.42	1702.67
140	47364.8	50723.6	46051.7	55632.6	299.31	29111.8	40938.5	216.494	35730.1	56549.7	21970.9		140	200.291	1314.17	429.873	1561.17	49.1675	439.404	3694.94	46.1682	1932.95	2031.41	1736.95
141	47385	50750.9	46251	55608.8	301.158	29316.1	40970	217.132	35805.6	56553.2	22143.4		141	204.834	1304.81	408.192	1601.75	51.2779	425.26	3660.58	45.9124	1869.24	2052.93	1717.23
142	47400.1	50779.1	46359	55629.5	305.11	29540	41060.9	213.759	35761.1	56575.5	22349.7		142	211.386	1327.28	391.085	1594.86	48.2994	432.771	3675.05	44.8138	1932.63	2037.58	1711.74
143	47434.9	50795.3	46549.4	55616.5	301.842	29776.4	41062.2	215.751	35813	56621.2	22533.4		143	210.601	1320.82	372.405	1609.46	49.0561	450.959	3639.74	42.2036	1869.08	2004.88	1726.58
144	47445.1	50821.4	46642	55628.8	301.111	29992.1	41094	218.822	35797.8	56622.6	22741.1		144	222.006	1346.5	362.743	1601.68	50.6668	429.853	3648.04	43.2356	1899.83	2014.36	1751.5
145	47434.1	50811.4	46783.9	55676.7	303.374	30195.2	41112.1	213.358	35793.7	56632	22919.8		145	217.863	1332.47	333.189	1584.39	44.9195	411.203	3672.55	46.4382	1908.29	2023.07	1759.56

[truncated: 3 more sheets: Figure S3c, Figure S4, Figure S5]
